# Supplementary material for: Mammalian cells internalize bacteriophages and use them as a resource to enhance cellular growth and survival
Source: PLoS Biol. 2023 Oct 26;21(10):e3002341. doi: 10.1371/journal.pbio.3002341 (PMC10602308; doi:10.1371/journal.pbio.3002341)
Supplement: S1 Data — (XLSX) [file pbio.3002341.s006.xlsx]

## Sheet: Figure 1, panel C
NF-κB Positive control	Negative control	T4 phage	Filter control
128.587	2.41639	1.38111	1.44085
92.4197	2.4235	1.37851	1.41082
82.497	2.00466	1.37598	1.41965
79.1702	1.94992	1.38723	1.39849

## Sheet: Figure 1, panel D
INFβ Positive control	Negative control	T4 phage	Filter control
71.3749	6.37832	4.8861	4.12859
72.4778	6.16531	4.97426	4.0538
57.8196	6.90119	4.82113	4.65395
62.1791	6.99415	4.89025	4.55687

## Sheet: Figure 1, panel E
Negative Control	T4 phage	Filter control	Capsid-only	Transfected DNA
326.535	388.423	342.007	309.958	1407.38
319.904	340.902	351.953	293.38	1070.3
305.537	334.271	414.947	253.595	1239.39
239.228	343.112	295.591	251.384	1068.09
275.698	375.162	271.277	305.537	897.899
250.279	295.591	339.797	283.434	1181.92

## Sheet: Figure 1, panel F
Negative Control	T4 phage	Filter control	Capsid-only	Transfected DNA
469.1	348.638	340.902	340.902	414.947
359.689	323.219	370.741	418.263	401.685
413.842	301.116	343.112	370.741	408.316
328.745	282.329	276.803	365.215	490.098
338.692	349.743	285.644	350.848	402.79
340.902	324.325	271.277	337.586	425.999
