# Supplementary material for: Mammalian cells internalize bacteriophages and use them as a resource to enhance cellular growth and survival
Source: PLoS Biol. 2023 Oct 26;21(10):e3002341. doi: 10.1371/journal.pbio.3002341 (PMC10602308; doi:10.1371/journal.pbio.3002341)
Supplement: S2 Data — (XLSX) [file pbio.3002341.s007.xlsx]

## Sheet: Figure 3, panel a
	G0/G1			S			G2			Sub G0
Filter-control 8hr	37.2	44.2	48.1	7.3	6.9	7.1	20	20.3	20.3	0.9	0.8	0.7
Phages 8hr	40.1	40.6	40	7.3	7.5	7.7	22.4	21.2	22.6	0.9	1	0.9
Filter-control 24hr	31.5	33	35.5	8.3	8.4	8.2	22.8	22	22	0.6	1.2	1
Phages 24hr	34.1	37.4	39.9	8.3	7.9	7.8	23	20.7	23	0.8	1	1.2

## Sheet: Figure 3, panel b
hours	T4									T3									Lambda vir									NS09									Cells only									Filter control
24	0.902	0.862	0.809	0.716	0.701	0.765	0.632	0.667	0.699	0.771	0.81	0.812	0.705	0.675	0.664	0.637	0.679	0.663	0.853	0.813	0.865	0.685	0.708	0.694	0.653	0.644	0.688	0.718	0.842	0.809	0.655	0.672	0.733	0.643	0.686	0.685	0.771	0.797	0.86	0.816	0.852	0.724	0.663	0.729	0.673	0.727	0.737	0.582	0.69
48	1.82	1.731	1.722	1.284	1.437	1.384	1.281	1.059	1.308	1.631	1.894	1.815	1.435	1.384	1.414	1.15	1.304	1.068	1.818	1.805	1.912	1.447	1.503	1.435	1.243	1.304	1.36	1.716	1.927	1.738	1.331	1.384	1.425	1.285	1.403	1.363	1.458	1.046	1.532	1.553	1.563	1.435	1.365	1.444	1.337	1.383	1.184	0.946	1.37
72	2.237	2.407	2.31	1.94	2.111	2.022	2.003	1.92	1.952	2.281	2.054	2.287	2.065	2.059	1.871	1.994	1.928	1.893	2.188	2.283	2	1.887	2.006	2.053	1.975	2.027	1.924	2.416	2.318	2.303	1.99	1.873	1.98	2.018	1.987	2.045	1.819	1.705	1.816	1.778	1.78	2.049	2.044			1.86	1.947	1.873	1.407
[truncated: 2 more columns]
