# Supplementary material for: Mammalian cells internalize bacteriophages and use them as a resource to enhance cellular growth and survival
Source: PLoS Biol. 2023 Oct 26;21(10):e3002341. doi: 10.1371/journal.pbio.3002341 (PMC10602308; doi:10.1371/journal.pbio.3002341)
Supplement: S3 Data — (XLSX) [file pbio.3002341.s008.xlsx]

## Sheet: Supplemental Figure S1, panel a
RING-IN	pUC-18	T4-Phages	Filter
19650.8	8047.41	7150.14	7207.77
19555.8	8033.68	7465.45	7241
20886	9254.5	7198.82	8222.68
20770.6	9026.27	7419.18	8309.05

## Sheet: Supplemental Figure S1, panel b
RING-IN	pUC-18	T4-Phages	Filter
275.318	1261.68	1463.36	1745.82
269.818	1303.05	1500.82	1786.23
361.227	1341	1493.18	1766.82
334.045	1290.55	1517.14	1823.41

## Sheet: Supplemental Figure S1, panel c
MAVS	pUC-18	T4-Phages	Filter
71.3749	6.37832	4.8861	4.12859
72.4778	6.16531	4.97426	4.0538
57.8196	6.90119	4.82113	4.65395
62.1791	6.99415	4.89025	4.55687

## Sheet: Supplemental Figure S1, panel d
MAVS	pUC-18	T4-Phages	Filter
7551.59	12424.8	9977.14	10938.4
7738.05	12864.9	9893	10944.9
8043.45	10726	11231.1	9459.82
8161.73	10711	11407.1	9304.36

## Sheet: Supplemental Figure S1, panel e
MAVS	pUC-18	T4-Phages	Filter
58.7273	5141.86	7224	7591.59
83.7273	5308.41	7176.59	7757.82
97.5	5350.5	8162.27	6663.5
103.091	5493.05	8222.95	6653.14

## Sheet: Supplemental Figure S1, panel f
MAVS	pUC-18	T4-Phages	Filter
71.3749	6.37832	4.8861	4.12859
72.4778	6.16531	4.97426	4.0538
57.8196	6.90119	4.82113	4.65395
62.1791	6.99415	4.89025	4.55687
